# Supplementary material for: Spectroscopic and Molecular Docking Studies of Cu(II), Ni(II), Co(II), and Mn(II) Complexes with Anticonvulsant Therapeutic Agent Gabapentin
Source: Molecules. 2022 Jul 5;27(13):4311. doi: 10.3390/molecules27134311 (PMC9268275; doi:10.3390/molecules27134311)
Supplement: Supplementary file 1 [file molecules-27-04311-s001.zip]

Archive with 1 entries (1 files):
- molecules-1740396-supplementary.pdf
